# Supplementary material for: Pragmatic Evaluation of a Health System-Based Employee Weight Management Program
Source: Int J Environ Res Public Health. 2021 May 31;18(11):5901. doi: 10.3390/ijerph18115901 (PMC8199381; doi:10.3390/ijerph18115901)
Supplement: Supplementary file 1 [file ijerph-18-05901-s001.zip]

Archive with 1 entries (1 files):
- ijerph-1210541-supplementary.pdf
